# Supplementary material for: Modulating Direct Growth of Copper Cobaltite Nanostructure on Copper Mesh as a Hierarchical Catalyst of Oxone Activation for Efficient Elimination of Azo Toxicant
Source: Nanomaterials (Basel). 2022 Dec 9;12(24):4396. doi: 10.3390/nano12244396 (PMC9853330; doi:10.3390/nano12244396)
Supplement: Supplementary file 1 [file nanomaterials-12-04396-s001.zip]

Archive with 1 entries (1 files):
- nanomaterials-2008204-supplementary.pdf
